# Supplementary material for: Synthesis and Spectroscopic Investigations of Schiff Base Ligand and Its Bimetallic Ag(I) Complex as DNA and BSA Binders
Source: Biomolecules. 2021 Oct 2;11(10):1449. doi: 10.3390/biom11101449 (PMC8533391; doi:10.3390/biom11101449)
Supplement: Supplementary file 1 [file biomolecules-11-01449-s001.zip]

Archive with 1 entries (1 files):
- biomolecules-1383047-supplementary.pdf
